# Supplementary material for: Gene expression analysis reveals that histone deacetylation sites may serve as partitions of chromatin gene expression domains
Source: BMC Genomics. 2005 Mar 23;6:44. doi: 10.1186/1471-2164-6-44 (PMC1079824; doi:10.1186/1471-2164-6-44)
Supplement: Additional File 1 — Deacetylation partition groups information. Groups.els is an excel spreadsheet which includes the gene names and the chromosome number for each deacetylation partition group. [file 1471-2164-6-44-S1.xls]

## Sheet: Sheet1
Deacetylation_Partition_Group	Chromosome	Genes
1	1	YAL069W
2	1	YAL068C
3	1	YAL067C
3	1	YAL066W
4	1	YAL065C
5	1	YAL064W-B
6	1	YAL064C-A
7	1	YAL064W
8	1	YAL063C
9	1	YAL062W
10	1	YAL061W
10	1	YAL060W
10	1	YAL059W
10	1	YAL058W
10	1	YAL056W
10	1	YAL055W
10	1	YAL054C
11	1	YAL053W
11	1	YAL051W
11	1	YAL049C
12	1	YAL048C
12	1	YAL047C
12	1	YAL046C
12	1	YAL045C
12	1	YAL044C
12	1	YAL043C
12	1	YAL043C-A
12	1	YAL042W
12	1	YAL041W
13	1	YAL040C
13	1	YAL039C
14	1	YAL038W
14	1	YAL037W
14	1	YAL036C
14	1	YAL035W
14	1	YAL035C-A
14	1	YAL034C
14	1	YAL033W
14	1	YAL032C
15	1	YAL031C
15	1	YAL030W
15	1	YAL029C
15	1	YAL028W
15	1	YAL027W
16	1	YAL026C
16	1	YAL025C
16	1	YAL024C
17	1	YAL023C
17	1	YAL022C
17	1	YAL021C
17	1	YAL020C
17	1	YAL019W
17	1	YAL018C
17	1	YAL017W
17	1	YAL016W
17	1	YAL015C
17	1	YAL014C
17	1	YAL013W
18	1	YAL012W
19	1	YAL011W
19	1	YAL010C
19	1	YAL009W
19	1	YAL008W
19	1	YAL007C
19	1	YAL005C
19	1	YAL004W
19	1	YAL003W
19	1	YAL002W
19	1	YAL001C
19	1	YAR002W
19	1	YAR002C-A
19	1	YAR003W
20	1	YAR007C
21	1	YAR008W
21	1	YAR009C
22	1	YAR010C
22	1	YAR014C
22	1	YAR015W
23	1	YAR018C
23	1	YAR019C
24	1	YAR020C
25	1	YAR023C
26	1	YAR027W
27	1	YAR028W
28	1	YAR029W
28	1	YAR030C
28	1	YAR031W
29	1	YAR033W
30	1	YAR035W
30	1	YAR042W
31	1	YAR044W
32	1	YAR047C
32	1	YAR050W
32	1	YAR053W
33	1	YAR060C
34	1	YAR061W
35	1	YAR062W
36	1	YAR064W
37	1	YAR068W
37	1	YAR069C
38	1	YAR070C
38	1	YAR071W
38	1	YAR073W
38	1	YAR075W
39	2	YBL113C
39	2	YBL112C
39	2	YBL111C
39	2	YBL109W
40	2	YBL108W
41	2	YBL107C
41	2	YBL106C
42	2	YBL105C
42	2	YBL104C
42	2	YBL103C
42	2	YBL102W
43	2	YBL101C
43	2	YBL101W-A
43	2	YBL101W-B
44	2	YBL100C
44	2	YBL099W
44	2	YBL098W
44	2	YBL097W
44	2	YBL096C
44	2	YBL095W
44	2	YBL094C
45	2	YBL093C
45	2	YBL092W
46	2	YBL091C
46	2	YBL090W
46	2	YBL089W
46	2	YBL088C
46	2	YBL087C
46	2	YBL086C
47	2	YBL085W
48	2	YBL084C
49	2	YBL083C
49	2	YBL082C
49	2	YBL081W
50	2	YBL080C
50	2	YBL079W
50	2	YBL078C
50	2	YBL077W
50	2	YBL076C
50	2	YBL075C
51	2	YBL074C
51	2	YBL073W
51	2	YBL072C
51	2	YBL071C
51	2	YBL070C
51	2	YBL069W
52	2	YBL068W
53	2	YBL067C
54	2	YBL066C
54	2	YBL065W
54	2	YBL064C
55	2	YBL063W
55	2	YBL062W
55	2	YBL061C
55	2	YBL060W
55	2	YBL059W
56	2	YBL058W
56	2	YBL057C
56	2	YBL056W
57	2	YBL055C
57	2	YBL054W
57	2	YBL053W
57	2	YBL052C
57	2	YBL051C
57	2	YBL050W
58	2	YBL049W
58	2	YBL048W
58	2	YBL047C
58	2	YBL046W
59	2	YBL045C
59	2	YBL044W
59	2	YBL043W
60	2	YBL042C
60	2	YBL041W
60	2	YBL040C
60	2	YBL039C
60	2	YBL038W
61	2	YBL037W
62	2	YBL036C
62	2	YBL035C
62	2	YBL034C
62	2	YBL033C
63	2	YBL032W
63	2	YBL031W
64	2	YBL030C
64	2	YBL029W
64	2	YBL028C
64	2	YBL027W
64	2	YBL026W
64	2	YBL025W
64	2	YBL024W
65	2	YBL023C
65	2	YBL022C
65	2	YBL021C
65	2	YBL020W
65	2	YBL019W
65	2	YBL018C
66	2	YBL017C
66	2	YBL016W
67	2	YBL015W
68	2	YBL014C
68	2	YBL013W
68	2	YBL012C
68	2	YBL011W
69	2	YBL010C
70	2	YBL009W
70	2	YBL008W
70	2	YBL007C
70	2	YBL006C
70	2	YBL005W
70	2	YBL005W-A
70	2	YBL005W-B
70	2	YBL004W
70	2	YBL003C
70	2	YBL002W
70	2	YBL001C
70	2	YBR001C
70	2	YBR002C
70	2	YBR003W
71	2	YBR004C
71	2	YBR005W
72	2	YBR006W
72	2	YBR007C
73	2	YBR008C
73	2	YBR009C
73	2	YBR010W
73	2	YBR011C
74	2	YBR012C
74	2	YBR012W-A
74	2	YBR012W-B
74	2	YBR013C
74	2	YBR014C
74	2	YBR015C
75	2	YBR016W
75	2	YBR017C
75	2	YBR018C
75	2	YBR019C
75	2	YBR020W
75	2	YBR021W
75	2	YBR022W
75	2	YBR023C
76	2	YBR024W
76	2	YBR025C
76	2	YBR026C
76	2	YBR027C
76	2	YBR028C
76	2	YBR029C
76	2	YBR030W
76	2	YBR031W
76	2	YBR032W
77	2	YBR033W
77	2	YBR034C
77	2	YBR035C
78	2	YBR036C
78	2	YBR037C
78	2	YBR038W
78	2	YBR039W
78	2	YBR040W
78	2	YBR041W
78	2	YBR042C
78	2	YBR043C
78	2	YBR044C
79	2	YBR045C
79	2	YBR046C
80	2	YBR047W
80	2	YBR048W
81	2	YBR049C
81	2	YBR050C
81	2	YBR051W
82	2	YBR052C
83	2	YBR053C
83	2	YBR054W
83	2	YBR055C
83	2	YBR056W
84	2	YBR057C
84	2	YBR058C
84	2	YBR059C
84	2	YBR060C
84	2	YBR061C
84	2	YBR062C
84	2	YBR063C
84	2	YBR064W
85	2	YBR065C
85	2	YBR066C
85	2	YBR067C
86	2	YBR068C
86	2	YBR069C
86	2	YBR070C
87	2	YBR071W
88	2	YBR072W
89	2	YBR073W
89	2	YBR074W
90	2	YBR075W
90	2	YBR076W
91	2	YBR077C
91	2	YBR078W
91	2	YBR079C
91	2	YBR080C
91	2	YBR081C
92	2	YBR082C
92	2	YBR083W
92	2	YBR084W
93	2	YBR084C-A
93	2	YBR085W
94	2	YBR086C
94	2	YBR087W
94	2	YBR088C
94	2	YBR089W
95	2	YBR089C-A
95	2	YBR090C
95	2	YBR091C
95	2	YBR092C
95	2	YBR093C
95	2	YBR094W
95	2	YBR095C
95	2	YBR096W
95	2	YBR097W
95	2	YBR098W
95	2	YBR099C
95	2	YBR100W
95	2	YBR101C
95	2	YBR102C
95	2	YBR103W
95	2	YBR104W
95	2	YBR105C
95	2	YBR106W
95	2	YBR107C
95	2	YBR108W
96	2	YBR109C
96	2	YBR110W
97	2	YBR111C
97	2	YBR112C
97	2	YBR113W
97	2	YBR114W
98	2	YBR115C
98	2	YBR116C
98	2	YBR117C
98	2	YBR118W
98	2	YBR119W
98	2	YBR120C
98	2	YBR121C
98	2	YBR122C
99	2	YBR123C
99	2	YBR124W
99	2	YBR125C
100	2	YBR126C
100	2	YBR127C
100	2	YBR128C
100	2	YBR129C
100	2	YBR130C
100	2	YBR131W
100	2	YBR132C
101	2	YBR133C
101	2	YBR134W
101	2	YBR135W
101	2	YBR136W
101	2	YBR137W
101	2	YBR138C
101	2	YBR139W
101	2	YBR140C
101	2	YBR141C
102	2	YBR142W
103	2	YBR143C
103	2	YBR144C
103	2	YBR145W
103	2	YBR146W
104	2	YBR147W
104	2	YBR148W
105	2	YBR149W
106	2	YBR150C
106	2	YBR151W
106	2	YBR152W
106	2	YBR153W
106	2	YBR154C
106	2	YBR155W
106	2	YBR156C
106	2	YBR157C
106	2	YBR158W
106	2	YBR159W
106	2	YBR160W
106	2	YBR161W
107	2	YBR162C
107	2	YBR162W-A
107	2	YBR163W
107	2	YBR164C
107	2	YBR165W
107	2	YBR166C
107	2	YBR167C
107	2	YBR168W
107	2	YBR169C
107	2	YBR170C
107	2	YBR171W
107	2	YBR172C
107	2	YBR173C
107	2	YBR174C
107	2	YBR175W
108	2	YBR176W
108	2	YBR177C
108	2	YBR178W
108	2	YBR179C
108	2	YBR180W
108	2	YBR181C
108	2	YBR183W
109	2	YBR184W
109	2	YBR185C
109	2	YBR186W
109	2	YBR187W
110	2	YBR188C
110	2	YBR189W
110	2	YBR190W
110	2	YBR191W
110	2	YBR192W
111	2	YBR193C
111	2	YBR194W
112	2	YBR195C
113	2	YBR196C
113	2	YBR197C
114	2	YBR198C
114	2	YBR199W
115	2	YBR200W
115	2	YBR201W
116	2	YBR202W
116	2	YBR203W
116	2	YBR204C
117	2	YBR205W
117	2	YBR206W
117	2	YBR207W
118	2	YBR208C
118	2	YBR209W
119	2	YBR210W
119	2	YBR211C
119	2	YBR212W
119	2	YBR213W
120	2	YBR214W
120	2	YBR215W
120	2	YBR216C
120	2	YBR217W
121	2	YBR218C
121	2	YBR219C
121	2	YBR220C
121	2	YBR221C
121	2	YBR222C
122	2	YBR223C
122	2	YBR225W
122	2	YBR226C
122	2	YBR227C
122	2	YBR228W
122	2	YBR229C
122	2	YBR230C
123	2	YBR231C
124	2	YBR232C
124	2	YBR233W
124	2	YBR234C
125	2	YBR235W
126	2	YBR236C
126	2	YBR237W
126	2	YBR238C
126	2	YBR239C
126	2	YBR240C
126	2	YBR241C
126	2	YBR242W
126	2	YBR243C
126	2	YBR244W
126	2	YBR245C
126	2	YBR246W
127	2	YBR247C
128	2	YBR248C
128	2	YBR249C
128	2	YBR250W
128	2	YBR251W
128	2	YBR252W
128	2	YBR253W
128	2	YBR254C
128	2	YBR255W
129	2	YBR256C
129	2	YBR257W
129	2	YBR258C
129	2	YBR259W
129	2	YBR260C
129	2	YBR261C
129	2	YBR262C
129	2	YBR263W
129	2	YBR264C
129	2	YBR265W
129	2	YBR266C
129	2	YBR267W
129	2	YBR268W
130	2	YBR269C
130	2	YBR270C
130	2	YBR271W
131	2	YBR272C
131	2	YBR273C
131	2	YBR274W
131	2	YBR275C
131	2	YBR276C
131	2	YBR277C
131	2	YBR278W
131	2	YBR279W
132	2	YBR280C
132	2	YBR281C
133	2	YBR282W
134	2	YBR283C
134	2	YBR284W
135	2	YBR285W
135	2	YBR286W
135	2	YBR287W
135	2	YBR288C
135	2	YBR289W
135	2	YBR290W
135	2	YBR291C
135	2	YBR292C
135	2	YBR293W
136	2	YBR294W
136	2	YBR295W
136	2	YBR296C
137	2	YBR297W
138	2	YBR298C
139	2	YBR299W
140	2	YBR300C
140	2	YBR301W
141	2	YBR302C
142	3	YCL076W
142	3	YCL075W
143	3	YCL074W
144	3	YCL069W
145	3	YCL068C
145	3	YCL067C
146	3	YCL066W
146	3	YCL065W
147	3	YCL064C
147	3	YCL063W
148	3	YCL061C
148	3	YCL059C
148	3	YCL058C
148	3	YCL057W
148	3	YCL056C
148	3	YCL055W
148	3	YCL054W
148	3	YCL052C
149	3	YCL051W
149	3	YCL050C
149	3	YCL049C
149	3	YCL048W
149	3	YCL047C
149	3	YCL045C
149	3	YCL046W
149	3	YCL044C
149	3	YCL043C
149	3	YCL041C
149	3	YCL042W
149	3	YCL040W
150	3	YCL039W
150	3	YCL038C
150	3	YCL037C
150	3	YCL036W
150	3	YCL035C
150	3	YCL034W
150	3	YCL033C
150	3	YCL032W
151	3	YCL031C
151	3	YCL030C
151	3	YCL029C
151	3	YCL028W
151	3	YCL027W
152	3	YCL026C-A
152	3	YCL025C
152	3	YCL023C
152	3	YCL024W
152	3	YCL022C
152	3	YCL020W
152	3	YCL019W
153	3	YCL018W
154	3	YCL017C
155	3	YCL016C
155	3	YCL014W
156	3	YCL012W
157	3	YCL011C
157	3	YCL010C
158	3	YCL009C
158	3	YCL008C
158	3	YCL007C
158	3	YCL006C
158	3	YCL005W
158	3	YCL004W
159	3	YCL002C
159	3	YCL001W
159	3	YCR001W
159	3	YCR002C
159	3	YCR003W
159	3	YCR004C
159	3	YCR005C
159	3	YCR006C
160	3	YCR007C
160	3	YCR008W
161	3	YCR009C
161	3	YCR010C
162	3	YCR011C
162	3	YCR012W
162	3	YCR013C
162	3	YCR014C
162	3	YCR015C
162	3	YCR016W
163	3	YCR017C
163	3	YCR018C
163	3	YCR019W
163	3	YCR020C
163	3	YCR020C-A
163	3	YCR021C
163	3	YCR022C
163	3	YCR023C
163	3	YCR024C
163	3	YCR024C-A
163	3	YCR025C
163	3	YCR026C
163	3	YCR027C
163	3	YCR028C
164	3	YCR030C
164	3	YCR031C
164	3	YCR032W
164	3	YCR033W
164	3	YCR034W
165	3	YCR035C
165	3	YCR036W
165	3	YCR037C
165	3	YCR038C
165	3	YCR039C
165	3	YCR040W
165	3	YCR041W
165	3	YCR042C
166	3	YCR043C
166	3	YCR044C
166	3	YCR045C
166	3	YCR046C
166	3	YCR047C
166	3	YCR049C
166	3	YCR048W
166	3	YCR050C
167	3	YCR051W
167	3	YCR052W
167	3	YCR053W
167	3	YCR054C
167	3	YCR057C
168	3	YCR059C
169	3	YCR060W
170	3	YCR061W
170	3	YCR062W
170	3	YCR064C
170	3	YCR063W
170	3	YCR065W
171	3	YCR066W
171	3	YCR067C
171	3	YCR068W
171	3	YCR069W
171	3	YCR071C
171	3	YCR072C
171	3	YCR073C
172	3	YCR073W-A
172	3	YCR075C
173	3	YCR076C
173	3	YCR077C
173	3	YCR079W
173	3	YCR081W
173	3	YCR082W
174	3	YCR083W
174	3	YCR084C
174	3	YCR085W
174	3	YCR086W
174	3	YCR087W
174	3	YCR088W
174	3	YCR089W
174	3	YCR090C
174	3	YCR091W
175	3	YCR092C
175	3	YCR093W
175	3	YCR094W
175	3	YCR095C
176	3	YCR096C
176	3	YCR097W-A
176	3	YCR097W
176	3	YCR098C
176	3	YCR099C
176	3	YCR100C
176	3	YCR101C
176	3	YCR102C
177	3	YCR103C
178	3	YCR104W
179	3	YCR105W
179	3	YCR106W
180	3	YCR107W
181	4	YDL248W
182	4	YDL247W
182	4	YDL246C
183	4	YDL245C
184	4	YDL244W
185	4	YDL243C
185	4	YDL242W
185	4	YDL241W
186	4	YDL240W
186	4	YDL239C
187	4	YDL238C
187	4	YDL237W
188	4	YDL236W
188	4	YDL235C
189	4	YDL234C
190	4	YDL233W
190	4	YDL232W
190	4	YDL231C
190	4	YDL230W
190	4	YDL229W
190	4	YDL228C
190	4	YDL227C
191	4	YDL226C
191	4	YDL225W
192	4	YDL224C
192	4	YDL223C
192	4	YDL222C
193	4	YDL221W
193	4	YDL220C
193	4	YDL219W
194	4	YDL218W
195	4	YDL217C
195	4	YDL215C
196	4	YDL213C
196	4	YDL212W
197	4	YDL211C
198	4	YDL209C
198	4	YDL207W
199	4	YDL206W
199	4	YDL205C
199	4	YDL204W
200	4	YDL203C
200	4	YDL202W
200	4	YDL201W
200	4	YDL200C
200	4	YDL199C
201	4	YDL198C
201	4	YDL197C
201	4	YDL196W
201	4	YDL195W
202	4	YDL194W
203	4	YDL193W
203	4	YDL192W
203	4	YDL191W
203	4	YDL190C
204	4	YDL189W
205	4	YDL188C
205	4	YDL187C
205	4	YDL186W
205	4	YDL185W
205	4	YDL184C
205	4	YDL183C
206	4	YDL182W
206	4	YDL181W
206	4	YDL180W
206	4	YDL179W
206	4	YDL178W
206	4	YDL177C
206	4	YDL176W
207	4	YDL175C
207	4	YDL174C
207	4	YDL173W
207	4	YDL172C
207	4	YDL171C
207	4	YDL170W
207	4	YDL169C
208	4	YDL168W
209	4	YDL167C
209	4	YDL166C
209	4	YDL165W
209	4	YDL164C
209	4	YDL163W
209	4	YDL162C
209	4	YDL161W
209	4	YDL160C
209	4	YDL159W
209	4	YDL158C
209	4	YDL157C
209	4	YDL156W
210	4	YDL155W
211	4	YDL154W
211	4	YDL153C
211	4	YDL152W
211	4	YDL151C
211	4	YDL150W
211	4	YDL149W
211	4	YDL148C
211	4	YDL147W
211	4	YDL146W
211	4	YDL145C
211	4	YDL144C
211	4	YDL143W
212	4	YDL142C
212	4	YDL141W
213	4	YDL140C
213	4	YDL139C
213	4	YDL138W
214	4	YDL137W
214	4	YDL136W
214	4	YDL135C
214	4	YDL134C
214	4	YDL133W
214	4	YDL132W
214	4	YDL131W
215	4	YDL129W
215	4	YDL128W
215	4	YDL127W
215	4	YDL126C
215	4	YDL125C
215	4	YDL124W
216	4	YDL123W
216	4	YDL122W
216	4	YDL121C
216	4	YDL120W
216	4	YDL119C
216	4	YDL118W
216	4	YDL117W
216	4	YDL116W
216	4	YDL115C
216	4	YDL114W
216	4	YDL113C
216	4	YDL112W
216	4	YDL111C
216	4	YDL110C
217	4	YDL109C
217	4	YDL108W
217	4	YDL107W
217	4	YDL106C
217	4	YDL105W
217	4	YDL104C
217	4	YDL103C
218	4	YDL102W
218	4	YDL101C
219	4	YDL100C
219	4	YDL099W
220	4	YDL098C
220	4	YDL097C
220	4	YDL096C
220	4	YDL095W
220	4	YDL094C
220	4	YDL093W
221	4	YDL092W
221	4	YDL091C
221	4	YDL090C
221	4	YDL089W
221	4	YDL088C
221	4	YDL087C
221	4	YDL086W
221	4	YDL085W
222	4	YDL084W
223	4	YDL083C
223	4	YDL082W
223	4	YDL081C
223	4	YDL080C
223	4	YDL079C
224	4	YDL078C
224	4	YDL077C
225	4	YDL076C
225	4	YDL075W
226	4	YDL074C
226	4	YDL073W
226	4	YDL072C
226	4	YDL071C
226	4	YDL070W
226	4	YDL069C
226	4	YDL068W
226	4	YDL067C
226	4	YDL066W
226	4	YDL065C
226	4	YDL064W
226	4	YDL063C
226	4	YDL062W
226	4	YDL061C
226	4	YDL060W
226	4	YDL059C
226	4	YDL058W
226	4	YDL057W
226	4	YDL056W
226	4	YDL055C
226	4	YDL054C
226	4	YDL053C
226	4	YDL052C
226	4	YDL051W
226	4	YDL050C
226	4	YDL049C
226	4	YDL048C
226	4	YDL047W
226	4	YDL046W
226	4	YDL045W-A
226	4	YDL045C
226	4	YDL044C
226	4	YDL043C
226	4	YDL042C
226	4	YDL041W
226	4	YDL040C
226	4	YDL039C
226	4	YDL038C
227	4	YDL037C
228	4	YDL036C
229	4	YDL035C
229	4	YDL034W
229	4	YDL033C
229	4	YDL032W
229	4	YDL031W
229	4	YDL030W
229	4	YDL029W
229	4	YDL028C
229	4	YDL027C
229	4	YDL026W
229	4	YDL025C
229	4	YDL024C
229	4	YDL023C
229	4	YDL022W
229	4	YDL021W
229	4	YDL020C
229	4	YDL019C
229	4	YDL018C
229	4	YDL017W
229	4	YDL016C
230	4	YDL015C
230	4	YDL014W
230	4	YDL013W
230	4	YDL012C
230	4	YDL011C
230	4	YDL010W
230	4	YDL009C
230	4	YDL008W
230	4	YDL007W
230	4	YDL006W
231	4	YDL005C
231	4	YDL004W
231	4	YDL003W
231	4	YDL002C
231	4	YDL001W
231	4	YDR001C
231	4	YDR002W
232	4	YDR003W
232	4	YDR004W
233	4	YDR005C
233	4	YDR006C
233	4	YDR007W
233	4	YDR008C
234	4	YDR009W
234	4	YDR010C
234	4	YDR011W
234	4	YDR012W
234	4	YDR013W
234	4	YDR014W
235	4	YDR015C
236	4	YDR016C
237	4	YDR017C
237	4	YDR018C
238	4	YDR019C
239	4	YDR020C
239	4	YDR021W
239	4	YDR022C
239	4	YDR023W
239	4	YDR024W
239	4	YDR025W
240	4	YDR026C
240	4	YDR027C
241	4	YDR028C
241	4	YDR029W
241	4	YDR030C
242	4	YDR031W
242	4	YDR032C
242	4	YDR033W
242	4	YDR034C
243	4	YDR035W
244	4	YDR036C
244	4	YDR037W
245	4	YDR038C
245	4	YDR039C
245	4	YDR040C
245	4	YDR041W
246	4	YDR042C
246	4	YDR043C
246	4	YDR044W
247	4	YDR045C
247	4	YDR046C
247	4	YDR047W
248	4	YDR048C
248	4	YDR049W
248	4	YDR050C
248	4	YDR051C
249	4	YDR052C
249	4	YDR053W
249	4	YDR054C
250	4	YDR055W
250	4	YDR056C
250	4	YDR057W
250	4	YDR058C
250	4	YDR059C
251	4	YDR060W
251	4	YDR061W
251	4	YDR062W
251	4	YDR063W
251	4	YDR064W
251	4	YDR065W
252	4	YDR066C
252	4	YDR067C
252	4	YDR068W
253	4	YDR069C
253	4	YDR070C
253	4	YDR071C
253	4	YDR072C
253	4	YDR073W
253	4	YDR074W
253	4	YDR075W
253	4	YDR076W
253	4	YDR077W
253	4	YDR078C
253	4	YDR079W
253	4	YDR080W
254	4	YDR081C
254	4	YDR082W
254	4	YDR083W
254	4	YDR084C
254	4	YDR085C
255	4	YDR086C
255	4	YDR087C
255	4	YDR088C
255	4	YDR089W
256	4	YDR090C
256	4	YDR091C
256	4	YDR092W
256	4	YDR093W
256	4	YDR094W
256	4	YDR095C
256	4	YDR096W
256	4	YDR097C
257	4	YDR098C
258	4	YDR099W
259	4	YDR100W
260	4	YDR101C
260	4	YDR102C
260	4	YDR103W
260	4	YDR104C
261	4	YDR105C
261	4	YDR106W
261	4	YDR107C
261	4	YDR108W
261	4	YDR109C
261	4	YDR110W
262	4	YDR111C
262	4	YDR112W
262	4	YDR113C
262	4	YDR114C
262	4	YDR115W
263	4	YDR116C
263	4	YDR117C
263	4	YDR118W
263	4	YDR119W
263	4	YDR120C
264	4	YDR121W
265	4	YDR122W
266	4	YDR123C
266	4	YDR124W
267	4	YDR125C
267	4	YDR126W
267	4	YDR127W
267	4	YDR128W
268	4	YDR129C
268	4	YDR130C
269	4	YDR131C
269	4	YDR132C
269	4	YDR133C
269	4	YDR134C
269	4	YDR135C
269	4	YDR136C
269	4	YDR137W
269	4	YDR138W
270	4	YDR139C
270	4	YDR140W
270	4	YDR141C
270	4	YDR142C
270	4	YDR143C
270	4	YDR144C
270	4	YDR145W
270	4	YDR146C
270	4	YDR147W
270	4	YDR148C
270	4	YDR149C
270	4	YDR150W
271	4	YDR151C
271	4	YDR152W
271	4	YDR153C
271	4	YDR154C
271	4	YDR155C
271	4	YDR156W
271	4	YDR157W
271	4	YDR158W
271	4	YDR159W
271	4	YDR160W
271	4	YDR161W
271	4	YDR162C
271	4	YDR163W
272	4	YDR164C
272	4	YDR165W
272	4	YDR166C
272	4	YDR167W
272	4	YDR168W
273	4	YDR169C
274	4	YDR170C
275	4	YDR171W
275	4	YDR172W
275	4	YDR173C
275	4	YDR174W
276	4	YDR175C
276	4	YDR176W
276	4	YDR177W
276	4	YDR178W
276	4	YDR179C
276	4	YDR179W-A
277	4	YDR180W
277	4	YDR181C
277	4	YDR182W
277	4	YDR183W
277	4	YDR184C
277	4	YDR185C
277	4	YDR186C
277	4	YDR187C
277	4	YDR188W
277	4	YDR189W
277	4	YDR190C
277	4	YDR191W
277	4	YDR192C
277	4	YDR193W
277	4	YDR194C
277	4	YDR195W
277	4	YDR196C
277	4	YDR197W
277	4	YDR198C
277	4	YDR199W
277	4	YDR200C
277	4	YDR201W
277	4	YDR202C
277	4	YDR203W
277	4	YDR204W
277	4	YDR205W
277	4	YDR206W
277	4	YDR207C
277	4	YDR208W
277	4	YDR209C
277	4	YDR210W
278	4	YDR211W
278	4	YDR212W
279	4	YDR213W
279	4	YDR214W
279	4	YDR215C
280	4	YDR216W
281	4	YDR217C
281	4	YDR218C
281	4	YDR219C
281	4	YDR220C
281	4	YDR221W
282	4	YDR222W
283	4	YDR223W
283	4	YDR224C
283	4	YDR225W
283	4	YDR226W
283	4	YDR227W
283	4	YDR228C
283	4	YDR229W
283	4	YDR230W
283	4	YDR231C
284	4	YDR232W
284	4	YDR233C
284	4	YDR234W
284	4	YDR235W
285	4	YDR236C
285	4	YDR237W
286	4	YDR238C
286	4	YDR239C
286	4	YDR240C
286	4	YDR241W
287	4	YDR242W
287	4	YDR243C
288	4	YDR244W
288	4	YDR245W
288	4	YDR246W
288	4	YDR247W
289	4	YDR248C
289	4	YDR249C
289	4	YDR250C
289	4	YDR251W
290	4	YDR252W
290	4	YDR253C
290	4	YDR254W
290	4	YDR255C
290	4	YDR256C
291	4	YDR257C
291	4	YDR258C
291	4	YDR259C
291	4	YDR260C
291	4	YDR261C
292	4	YDR262W
293	4	YDR263C
294	4	YDR264C
294	4	YDR265W
295	4	YDR266C
295	4	YDR267C
295	4	YDR268W
295	4	YDR269C
295	4	YDR270W
295	4	YDR271C
295	4	YDR272W
296	4	YDR273W
296	4	YDR274C
296	4	YDR275W
297	4	YDR276C
297	4	YDR277C
297	4	YDR278C
298	4	YDR279W
298	4	YDR280W
298	4	YDR281C
298	4	YDR282C
298	4	YDR283C
298	4	YDR284C
298	4	YDR285W
299	4	YDR286C
300	4	YDR287W
301	4	YDR288W
302	4	YDR289C
302	4	YDR290W
302	4	YDR291W
302	4	YDR292C
302	4	YDR293C
302	4	YDR294C
302	4	YDR295C
303	4	YDR296W
303	4	YDR297W
303	4	YDR298C
303	4	YDR299W
304	4	YDR300C
304	4	YDR301W
305	4	YDR302W
305	4	YDR303C
305	4	YDR304C
305	4	YDR305C
305	4	YDR306C
305	4	YDR307W
305	4	YDR308C
305	4	YDR309C
305	4	YDR310C
305	4	YDR311W
306	4	YDR312W
307	4	YDR313C
308	4	YDR314C
308	4	YDR315C
309	4	YDR316W
310	4	YDR317W
310	4	YDR318W
310	4	YDR319C
310	4	YDR320C
310	4	YDR321W
310	4	YDR322W
310	4	YDR323C
310	4	YDR324C
310	4	YDR325W
310	4	YDR326C
310	4	YDR327W
310	4	YDR328C
311	4	YDR329C
311	4	YDR330W
311	4	YDR331W
311	4	YDR332W
312	4	YDR333C
312	4	YDR334W
313	4	YDR335W
313	4	YDR336W
313	4	YDR337W
313	4	YDR338C
313	4	YDR339C
313	4	YDR340W
313	4	YDR341C
313	4	YDR342C
313	4	YDR343C
313	4	YDR344C
314	4	YDR345C
314	4	YDR346C
314	4	YDR347W
315	4	YDR348C
315	4	YDR349C
316	4	YDR350C
316	4	YDR351W
316	4	YDR352W
316	4	YDR353W
316	4	YDR354W
317	4	YDR355C
317	4	YDR356W
318	4	YDR357C
318	4	YDR358W
319	4	YDR359C
319	4	YDR360W
319	4	YDR361C
319	4	YDR362C
319	4	YDR363W
319	4	YDR364C
319	4	YDR365C
319	4	YDR366C
319	4	YDR367W
319	4	YDR368W
320	4	YDR369C
320	4	YDR370C
320	4	YDR371W
320	4	YDR372C
320	4	YDR373W
320	4	YDR374C
321	4	YDR375C
321	4	YDR376W
321	4	YDR377W
321	4	YDR378C
321	4	YDR379W
322	4	YDR380W
322	4	YDR381W
322	4	YDR382W
322	4	YDR383C
322	4	YDR384C
322	4	YDR385W
322	4	YDR386W
323	4	YDR387C
323	4	YDR388W
324	4	YDR389W
325	4	YDR390C
325	4	YDR391C
326	4	YDR392W
326	4	YDR393W
326	4	YDR394W
326	4	YDR395W
326	4	YDR396W
326	4	YDR397C
326	4	YDR398W
326	4	YDR399W
326	4	YDR400W
326	4	YDR401W
326	4	YDR402C
327	4	YDR403W
328	4	YDR404C
328	4	YDR405W
329	4	YDR406W
329	4	YDR407C
329	4	YDR408C
329	4	YDR409W
329	4	YDR410C
330	4	YDR411C
331	4	YDR412W
331	4	YDR413C
332	4	YDR414C
332	4	YDR415C
332	4	YDR416W
332	4	YDR417C
332	4	YDR418W
332	4	YDR419W
333	4	YDR420W
334	4	YDR421W
335	4	YDR422C
335	4	YDR423C
335	4	YDR424C
335	4	YDR425W
335	4	YDR426C
335	4	YDR427W
335	4	YDR428C
335	4	YDR429C
335	4	YDR430C
335	4	YDR431W
335	4	YDR432W
335	4	YDR433W
335	4	YDR434W
335	4	YDR435C
336	4	YDR436W
336	4	YDR437W
337	4	YDR438W
338	4	YDR439W
338	4	YDR440W
339	4	YDR441C
339	4	YDR442W
339	4	YDR443C
339	4	YDR444W
339	4	YDR445C
340	4	YDR446W
340	4	YDR447C
340	4	YDR448W
341	4	YDR449C
341	4	YDR450W
342	4	YDR451C
342	4	YDR452W
342	4	YDR453C
343	4	YDR454C
343	4	YDR455C
343	4	YDR456W
343	4	YDR457W
344	4	YDR458C
344	4	YDR459C
344	4	YDR460W
345	4	YDR461W
345	4	YDR462W
346	4	YDR463W
346	4	YDR464W
347	4	YDR465C
347	4	YDR466W
347	4	YDR467C
348	4	YDR468C
348	4	YDR469W
348	4	YDR470C
348	4	YDR471W
348	4	YDR472W
348	4	YDR473C
348	4	YDR474C
349	4	YDR475C
349	4	YDR476C
349	4	YDR477W
349	4	YDR478W
349	4	YDR479C
349	4	YDR480W
349	4	YDR481C
349	4	YDR482C
349	4	YDR483W
349	4	YDR484W
350	4	YDR485C
350	4	YDR486C
350	4	YDR487C
350	4	YDR488C
351	4	YDR489W
351	4	YDR490C
352	4	YDR491C
352	4	YDR492W
352	4	YDR493W
352	4	YDR494W
353	4	YDR495C
353	4	YDR496C
353	4	YDR497C
354	4	YDR498C
354	4	YDR499W
354	4	YDR500C
354	4	YDR501W
354	4	YDR502C
354	4	YDR503C
354	4	YDR504C
354	4	YDR505C
354	4	YDR506C
354	4	YDR507C
355	4	YDR508C
355	4	YDR509W
355	4	YDR510W
355	4	YDR511W
355	4	YDR512C
355	4	YDR513W
355	4	YDR514C
355	4	YDR515W
355	4	YDR516C
355	4	YDR517W
356	4	YDR518W
356	4	YDR519W
356	4	YDR520C
356	4	YDR521W
356	4	YDR522C
356	4	YDR523C
356	4	YDR524C
356	4	YDR525W
356	4	YDR526C
356	4	YDR527W
356	4	YDR528W
356	4	YDR529C
356	4	YDR530C
356	4	YDR531W
356	4	YDR532C
356	4	YDR533C
356	4	YDR534C
357	4	YDR535C
358	4	YDR536W
358	4	YDR537C
358	4	YDR538W
358	4	YDR539W
358	4	YDR540C
358	4	YDR541C
359	4	YDR542W
359	4	YDR543C
360	4	YDR544C
360	4	YDR545W
361	5	YEL077C
362	5	YEL076C-A
362	5	YEL076C
362	5	YEL075C
362	5	YEL074W
362	5	YEL073C
363	5	YEL072W
363	5	YEL071W
364	5	YEL070W
365	5	YEL069C
365	5	YEL068C
365	5	YEL067C
365	5	YEL066W
366	5	YEL065W
366	5	YEL064C
367	5	YEL063C
367	5	YEL062W
367	5	YEL061C
367	5	YEL060C
367	5	YEL059C-A
367	5	YEL059W
367	5	YEL058W
367	5	YEL057C
367	5	YEL056W
367	5	YEL055C
367	5	YEL054C
367	5	YEL053C
367	5	YEL052W
367	5	YEL051W
367	5	YEL050C
368	5	YEL049W
369	5	YEL048C
369	5	YEL047C
369	5	YEL046C
369	5	YEL045C
369	5	YEL044W
369	5	YEL043W
370	5	YEL042W
371	5	YEL041W
372	5	YEL040W
372	5	YEL039C
373	5	YEL038W
374	5	YEL037C
374	5	YEL036C
374	5	YEL035C
374	5	YEL034W
374	5	YEL033W
374	5	YEL032W
374	5	YEL031W
374	5	YEL030W
374	5	YEL029C
374	5	YEL028W
375	5	YEL027W
375	5	YEL026W
376	5	YEL025C
377	5	YEL024W
378	5	YEL023C
378	5	YEL022W
378	5	YEL021W
379	5	YEL020C
380	5	YEL019C
380	5	YEL018W
380	5	YEL017C-A
380	5	YEL017W
380	5	YEL016C
380	5	YEL015W
380	5	YEL014C
380	5	YEL013W
380	5	YEL012W
380	5	YEL011W
381	5	YEL010W
382	5	YEL009C
382	5	YEL008W
382	5	YEL007W
382	5	YEL006W
382	5	YEL005C
382	5	YEL004W
382	5	YEL003W
382	5	YEL002C
382	5	YEL001C
382	5	YER001W
382	5	YER002W
383	5	YER003C
383	5	YER004W
383	5	YER005W
384	5	YER006W
384	5	YER007W
385	5	YER007C-A
385	5	YER008C
385	5	YER009W
385	5	YER010C
386	5	YER011W
387	5	YER012W
387	5	YER013W
387	5	YER014W
388	5	YER015W
388	5	YER016W
389	5	YER017C
389	5	YER018C
389	5	YER019W
389	5	YER019C-A
389	5	YER020W
389	5	YER021W
389	5	YER022W
389	5	YER023W
389	5	YER024W
389	5	YER025W
390	5	YER026C
390	5	YER027C
390	5	YER028C
391	5	YER029C
391	5	YER030W
392	5	YER031C
392	5	YER032W
393	5	YER033C
394	5	YER034W
395	5	YER035W
395	5	YER036C
395	5	YER037W
395	5	YER038C
395	5	YER039C
396	5	YER040W
396	5	YER041W
397	5	YER042W
397	5	YER043C
397	5	YER044C
397	5	YER044C-A
398	5	YER045C
399	5	YER046W
399	5	YER047C
400	5	YER048C
401	5	YER049W
402	5	YER050C
402	5	YER051W
402	5	YER052C
403	5	YER053C
403	5	YER054C
404	5	YER055C
404	5	YER056C
404	5	YER056C-A
404	5	YER057C
405	5	YER058W
405	5	YER059W
405	5	YER060W
405	5	YER061C
405	5	YER062C
405	5	YER063W
405	5	YER064C
405	5	YER065C
406	5	YER066W
407	5	YER067W
407	5	YER068W
407	5	YER069W
407	5	YER070W
407	5	YER071C
407	5	YER072W
407	5	YER073W
407	5	YER074W
407	5	YER075C
408	5	YER076C
408	5	YER077C
408	5	YER078C
408	5	YER079W
408	5	YER080W
408	5	YER081W
408	5	YER082C
408	5	YER083C
408	5	YER084W
408	5	YER085C
408	5	YER086W
408	5	YER087W
408	5	YER087C-A
408	5	YER088C
408	5	YER089C
408	5	YER090W
409	5	YER091C
409	5	YER092W
410	5	YER093C
410	5	YER093C-A
411	5	YER094C
411	5	YER095W
412	5	YER096W
413	5	YER097W
413	5	YER098W
414	5	YER099C
414	5	YER100W
414	5	YER101C
414	5	YER102W
414	5	YER103W
415	5	YER104W
416	5	YER105C
416	5	YER106W
416	5	YER107C
416	5	YER109C
417	5	YER110C
417	5	YER111C
417	5	YER112W
417	5	YER113C
417	5	YER114C
417	5	YER115C
418	5	YER116C
418	5	YER117W
419	5	YER118C
419	5	YER119C
419	5	YER119C-A
419	5	YER120W
420	5	YER121W
420	5	YER122C
420	5	YER123W
420	5	YER124C
420	5	YER125W
421	5	YER126C
421	5	YER127W
421	5	YER128W
421	5	YER129W
422	5	YER130C
422	5	YER131W
422	5	YER132C
422	5	YER133W
423	5	YER134C
423	5	YER135C
423	5	YER136W
424	5	YER137C
424	5	YER138C
425	5	YER139C
425	5	YER140W
425	5	YER141W
425	5	YER142C
425	5	YER143W
426	5	YER144C
426	5	YER145C
426	5	YER146W
426	5	YER147C
426	5	YER148W
426	5	YER149C
427	5	YER150W
427	5	YER151C
428	5	YER152C
428	5	YER153C
428	5	YER154W
428	5	YER155C
428	5	YER156C
428	5	YER157W
429	5	YER158C
429	5	YER159C
429	5	YER160C
429	5	YER161C
429	5	YER162C
429	5	YER163C
429	5	YER164W
429	5	YER165W
430	5	YER166W
430	5	YER167W
430	5	YER168C
430	5	YER169W
430	5	YER170W
431	5	YER171W
432	5	YER172C
432	5	YER173W
432	5	YER174C
432	5	YER175C
432	5	YER176W
432	5	YER177W
432	5	YER178W
433	5	YER179W
433	5	YER180C
433	5	YER181C
434	5	YER182W
434	5	YER183C
434	5	YER184C
435	5	YER185W
435	5	YER186C
435	5	YER187W
435	5	YER188W
436	5	YER189W
436	5	YER190W
437	6	YFL068W
438	6	YFL067W
439	6	YFL066C
440	6	YFL065C
440	6	YFL064C
440	6	YFL063W
441	6	YFL062W
442	6	YFL061W
442	6	YFL060C
443	6	YFL059W
444	6	YFL058W
445	6	YFL057C
445	6	YFL056C
445	6	YFL055W
446	6	YFL054C
446	6	YFL053W
447	6	YFL052W
448	6	YFL051C
449	6	YFL050C
449	6	YFL049W
449	6	YFL048C
449	6	YFL047W
449	6	YFL046W
450	6	YFL045C
450	6	YFL044C
450	6	YFL043C
450	6	YFL042C
450	6	YFL041W
450	6	YFL040W
450	6	YFL039C
450	6	YFL038C
450	6	YFL037W
450	6	YFL036W
450	6	YFL034C-B
450	6	YFL034C-A
450	6	YFL034W
450	6	YFL033C
450	6	YFL032W
450	6	YFL031W
450	6	YFL030W
450	6	YFL029C
450	6	YFL028C
450	6	YFL027C
450	6	YFL026W
451	6	YFL025C
452	6	YFL024C
452	6	YFL023W
452	6	YFL022C
452	6	YFL021W
453	6	YFL020C
454	6	YFL019C
455	6	YFL018C
455	6	YFL017W-A
455	6	YFL017C
455	6	YFL016C
455	6	YFL015C
456	6	YFL014W
456	6	YFL013C
456	6	YFL012W
456	6	YFL011W
456	6	YFL010W-A
456	6	YFL010C
456	6	YFL009W
456	6	YFL008W
456	6	YFL007W
457	6	YFL006W
457	6	YFL005W
457	6	YFL004W
457	6	YFL003C
458	6	YFL002C
458	6	YFL001W
458	6	YFR001W
458	6	YFR002W
458	6	YFR003C
458	6	YFR004W
458	6	YFR005C
458	6	YFR006W
459	6	YFR007W
459	6	YFR008W
459	6	YFR009W
459	6	YFR010W
460	6	YFR011C
460	6	YFR012W
460	6	YFR013W
461	6	YFR014C
462	6	YFR015C
463	6	YFR016C
463	6	YFR017C
464	6	YFR018C
465	6	YFR019W
465	6	YFR020W
465	6	YFR021W
465	6	YFR022W
465	6	YFR023W
465	6	YFR024C
465	6	YFR024C-A
465	6	YFR025C
466	6	YFR026C
467	6	YFR027W
467	6	YFR028C
467	6	YFR029W
468	6	YFR030W
468	6	YFR031C
469	6	YFR031C-A
469	6	YFR032C
469	6	YFR033C
469	6	YFR034C
469	6	YFR035C
469	6	YFR036W
469	6	YFR037C
469	6	YFR038W
470	6	YFR039C
470	6	YFR040W
470	6	YFR041C
470	6	YFR042W
470	6	YFR043C
470	6	YFR044C
470	6	YFR045W
470	6	YFR046C
470	6	YFR047C
470	6	YFR048W
471	6	YFR049W
471	6	YFR050C
472	6	YFR051C
472	6	YFR052W
473	6	YFR053C
474	6	YFR054C
475	6	YFR056C
475	6	YFR055W
475	6	YFR057W
476	7	YGL263W
476	7	YGL262W
476	7	YGL261C
477	7	YGL260W
477	7	YGL259W
477	7	YGL258W
477	7	YGL257C
477	7	YGL256W
478	7	YGL255W
479	7	YGL254W
479	7	YGL253W
480	7	YGL252C
480	7	YGL251C
481	7	YGL250W
482	7	YGL249W
482	7	YGL248W
482	7	YGL247W
482	7	YGL246C
482	7	YGL245W
482	7	YGL244W
482	7	YGL243W
482	7	YGL242C
482	7	YGL241W
482	7	YGL240W
482	7	YGL239C
482	7	YGL238W
482	7	YGL237C
482	7	YGL236C
482	7	YGL235W
482	7	YGL234W
482	7	YGL233W
482	7	YGL232W
482	7	YGL231C
482	7	YGL230C
482	7	YGL229C
483	7	YGL228W
484	7	YGL227W
485	7	YGL226C-A
485	7	YGL226W
485	7	YGL225W
485	7	YGL224C
485	7	YGL223C
485	7	YGL222C
485	7	YGL221C
485	7	YGL220W
485	7	YGL219C
485	7	YGL218W
485	7	YGL217C
485	7	YGL216W
485	7	YGL215W
485	7	YGL214W
485	7	YGL213C
485	7	YGL212W
485	7	YGL211W
486	7	YGL210W
486	7	YGL209W
487	7	YGL208W
487	7	YGL207W
488	7	YGL206C
488	7	YGL205W
488	7	YGL204C
488	7	YGL203C
488	7	YGL202W
489	7	YGL201C
489	7	YGL200C
489	7	YGL199C
489	7	YGL198W
489	7	YGL197W
489	7	YGL196W
489	7	YGL195W
489	7	YGL194C
489	7	YGL193C
489	7	YGL192W
489	7	YGL191W
489	7	YGL190C
489	7	YGL189C
489	7	YGL188C
489	7	YGL187C
489	7	YGL186C
489	7	YGL185C
490	7	YGL184C
490	7	YGL183C
491	7	YGL182C
492	7	YGL181W
493	7	YGL180W
493	7	YGL179C
494	7	YGL178W
494	7	YGL177W
494	7	YGL176C
494	7	YGL175C
495	7	YGL174W
495	7	YGL173C
495	7	YGL172W
495	7	YGL171W
495	7	YGL170C
495	7	YGL169W
495	7	YGL168W
495	7	YGL167C
495	7	YGL166W
495	7	YGL165C
495	7	YGL164C
495	7	YGL163C
496	7	YGL162W
497	7	YGL161C
497	7	YGL160W
498	7	YGL159W
498	7	YGL158W
499	7	YGL157W
500	7	YGL156W
500	7	YGL155W
[truncated: 4,133 more rows]
